# Supplementary material for: Economic impact of a large-scale scabies upsurge on healthcare facilities in Rohingya refugee camps: A retrospective costing study
Source: PLOS Glob Public Health. 2026 Apr 3;6(4):e0005772. doi: 10.1371/journal.pgph.0005772 (PMC13048477; doi:10.1371/journal.pgph.0005772)
Supplement: S1 File — (XLSX) [file pgph.0005772.s001.xlsx]

## Sheet: SCENARIO 1 (CURRENT)
				COST ANALYSIS (CURRENT PRACTICE - SCENERIO - 1)
					Annual Cost per Cost Category for Scabies Treatment (2021-2024)
				Year of programme				<5yrs	>5yrs	2021		2022		2023		2024
				Response Over		Month(s)	48			12		12		12		12
				Number of Consultation		Total patient(s)	4598249			893925		1302029		1275773		1126522
						Clinical Scabies	384852	138547	49876.8	32046		140590		150470		61746
						Infected Scabies (~6% of total scabies)	22320	8035.2	14284.8	2083		7348		10577		2312
						COST CATEGORIES	Type of cost	Costing approach	2021		2022		2023		2024		TOTAL
									USD	% of total	USD	% of total	USD	% of total	USD	% of total	USD	% of total
						CAPITAL COSTS	Biomedical & Clinical equipment	Step down	4587.71	0.0218885	20126.9	0.0268498	21541.3	0.0265008	8839.56	0.0249101	55095.5	0.0259039
							Health facility construction/renovation	Step down	16687.5	0.0796183	50263.6	0.067053	54903	0.0675435	25514.6	0.0719007	147369	0.0692875
						SUBTOTAL		202464	21275.3	0.101507	70390.5	0.0939027	76444.3	0.0940443	34354.2	0.0968108	202464	0.0951914
						RECURRENT COSTS	Supervision	Step down	15755.5	0.0751715	47456.3	0.063308	51836.6	0.0637711	24089.6	0.067885	139138	0.0654177
							Healthcare workers salaries and benefits	Micro-costing	35226.6	0.16807	154544	0.206165	165404	0.203486	67874.3	0.191271	423049	0.198902
							Volunteer remuneration (CHWs and facility-based volunteers)	Step down	21079	0.100571	63490.8	0.0846985	69351.2	0.0853181	32229	0.090822	186150	0.087521
							Drugs	Micro-costing	21119.3	0.100763	92653.2	0.123602	99164.4	0.121995	40692.5	0.114672	253629	0.119247
							IPC supplies	Micro-costing	8958.46	0.0427419	39301.9	0.0524298	42063.9	0.0517484	17261.1	0.0486422	107585	0.0505828
							Laboratory consumables	Micro-costing	1922.76	0.00917372	8435.4	0.011253	9028.2	0.0111068	3704.76	0.0104401	23091.1	0.0108566
							Health facility – operation and maintenance (including repair, rental, utilities, vehicle, fuel)	Step down	30973.2	0.147777	93292.7	0.124455	101904	0.125365	47356.9	0.133453	273527	0.128602
							Capacity building	Step down	2000	0.00954225	4120	0.00549619	4243.6	0.00522061	4370.91	0.0123173	14734.5	0.00692763
							Risk Communication and Community Engagement (events, sessions, IEC materials)	Step down	2916.26	0.0139138	2938.94	0.00392063	5832.52	0.00717535	1035.11	0.00291696	12722.8	0.00598181
						SUBTOTAL		1.43363e+06	139951	0.667724	506233	0.675328	548828	0.675186	238614	0.67242	1.43363e+06	0.674039
						SERVICE DELIVERY AND OPERATIONAL EXPENCES (Capital Costs+Recurrent Costs)			161226	0.769231	576623	0.769231	625273	0.769231	272968	0.769231	1.63609e+06	0.769231
						COORDINATION (Programme staff, office costs and overhead cost)		Step down	48367.9	0.230769	172987	0.230769	187582	0.230769	81890.5	0.230769	490827	0.230769
						TOTAL ANNUAL COST		2.12692e+06	209594	1	749610	1	812854	1	354859	1	2.12692e+06	1	531729
						COST PER CASE		5.52659	6.54042		5.33189		5.4021		5.74707		5.52659
					1. CAPITAL COSTS
					1.1	Biomedical & Clinical Equipment	(Per 10000 patient)	Useful life	Discount rate	Proportional morbidity (2021)	Costing (2021)	Proportional morbidity (2022)	Costing (2022)	Proportional morbidity (2023)	Costing (2023)	Proportional morbidity (2024)	Costing (2024)
					1.1.1	Examination bed	100	3	0.03	0.0358486	113.292	0.107978	497.028	0.117944	531.957	0.0548112	218.291
					1.1.2	BP Machine	15	1	0.3	0.0358486	62.4897	0.107978	274.15	0.117944	293.416	0.0548112	120.405
					1.1.3	Pulse oxymeter	20.83	1	0.3	0.0358486	86.7774	0.107978	380.704	0.117944	407.458	0.0548112	167.202
					1.1.4	Otoscope	100	1	0.3	0.0358486	416.598	0.107978	1827.67	0.117944	1956.11	0.0548112	802.698
					1.1.5	Buckets/basins for washing	4.17	1	0.3	0.0358486	17.3721	0.107978	76.2138	0.117944	81.5698	0.0548112	33.4725
					1.1.6	Scissors and forceps	2.5	1	0.3	0.0358486	10.4149	0.107978	45.6917	0.117944	48.9027	0.0548112	20.0674
					1.1.7	Thermometer	1.38	0.5	0.3	0.0358486	10.7913	0.107978	47.3429	0.117944	50.6699	0.0548112	20.7926
					1.1.8	Basic lighting (torch or lamp)	1.67	0.5	0.3	0.0358486	13.059	0.107978	57.2917	0.117944	61.3179	0.0548112	25.1621
					1.1.9	Weighing scale (for dosing medication)	45.83	1	0.3	0.0358486	190.927	0.107978	837.621	0.117944	896.485	0.0548112	367.876
					1.1.10	Chairs and tables for waiting/consultation	125	3	0.3	0.0358486	220.567	0.107978	967.657	0.117944	1035.66	0.0548112	424.987
					1.1.11	Storage shelves/cupboards for medicines and supplies	140.63	3	0.3	0.0358486	248.147	0.107978	1088.65	0.117944	1165.16	0.0548112	478.128
					1.1.12	Cleaning supplies (mops)	20.83	0.5	0.3	0.0358486	162.886	0.107978	714.603	0.117944	764.822	0.0548112	313.848
						Lab Equipment
					1.1.13	Centrifuge	416.667	5	0.3	0.0358486	548.229	0.107978	2405.15	0.117944	2574.18	0.0548112	1056.32
					1.1.14	Refrigerator (for sample storage)	250	5	0.3	0.0358486	328.937	0.107978	1443.09	0.117944	1544.51	0.0548112	633.794
					1.1.15	Water bath or incubator	166.667	5	0.3	0.0358486	219.292	0.107978	962.061	0.117944	1029.67	0.0548112	422.529
					1.1.16	Spectrophotometer (for biochemical assays)	1250	5	0.3	0.0358486	1644.69	0.107978	7215.46	0.117944	7722.53	0.0548112	3168.97
					1.1.17	Reagent bottles and droppers	8.33333	0.5	0.3	0.0358486	65.1649	0.107978	285.887	0.117944	305.978	0.0548112	125.559
					1.1.18	Timer/stopwatch	2.5	0.5	0.3	0.0358486	19.5495	0.107978	85.7661	0.117944	91.7933	0.0548112	37.6678
					1.1.19	Waste disposal containers (biohazard and sharps)	10	0.5	0.3	0.0358486	78.1979	0.107978	343.064	0.117944	367.173	0.0548112	150.671
					1.1.20	Clean glassware (beakers, flasks, pipettes)	16.6667	0.5	0.3	0.0358486	130.33	0.107978	571.774	0.117944	611.955	0.0548112	251.118
						SUBTOTAL					4587.71		20126.9		21541.3		8839.56
					1.2	Health facility construction/renovation (Building Lifespan cost)	Annualized cost per unit	# of facility			Annual Cost 2021		Annual Cost 2022		Annual Cost 2023		Annual Cost 2024
					1.2.1	Primary Healthcare Center
					1.2.1.1	Initial Construction Cost	250000
					1.2.1.2	Annual Maintinence Cost	12500
					1.2.1.3	Life Span	15
					1.2.1.4	Total Mainitinence Cost over 10 years	187500
					1.2.1.5	Total Cost of the PHC after 10 years [Initial Construction Cost+Total Maintinence]	437500
						Response Period Cost/per PHC/per year [Total Cost/Life Span]	29166.7	7		0.0358486	7319.1	0.107978	22045.4	0.117944	24080.3	0.0548112	11190.6
					1.2.2	Health Post
					1.2.2.1	Initial Construction Cost	80000
					1.2.2.2	Annual Maintinence Cost	4000
					1.2.2.3	Life Span	15
					1.2.2.4	Total Mainitinence Cost over 10 years	60000
					1.2.2.5	Total Cost of the PHC after 10 years [Initial Construction Cost+Total Maintinence]	140000
						Response Period Cost/per PHC/per year [Total Cost/Life Span]	9333.33	28		0.0358486	9368.45	0.107978	28218.2	0.117944	30822.7	0.0548112	14324
						SUBTOTAL					16687.5		50263.6		54903		25514.6
					2. RECURRENT COST
					2.1	Supervision Cost	Monthly Salary	Person	Months	Proportional morbidity (2021)	Annual Cost 2021	Proportional morbidity (2022)	Annual Cost 2022	Proportional morbidity (2023)	Annual Cost 2023	Proportional morbidity (2024)	Annual Cost 2024
					2.1.1	National Officer (Medical)	2441.47	2	12	0.0358486	2100.56	0.107978	6326.98	0.117944	6910.97	0.0548112	3211.68
					2.1.2	Facility-in charge	1331.2	7	12	0.0358486	4008.62	0.107978	12074.1	0.117944	13188.6	0.0548112	6129.03
					2.1.3	Clinical Supervisor	1660.53	6	12	0.0358486	4286	0.107978	12909.6	0.117944	14101.2	0.0548112	6553.12
					2.1.4	CHW supervisor	302.29	10	12	0.0358486	1300.4	0.107978	3916.87	0.117944	4278.4	0.0548112	1988.26
					2.1.5	Medical Assistant (Surveillance)	551.09	1	12	0.0358486	237.07	0.107978	714.065	0.117944	779.974	0.0548112	362.471
					2.1.6	Floor Supervisor	440	7	12	0.0358486	1324.97	0.107978	3990.85	0.117944	4359.22	0.0548112	2025.82
					2.1.7	Counsellor (MHPSS)	810.36	3	12	0.0358486	1045.81	0.107978	3150.03	0.117944	3440.78	0.0548112	1599
					2.1.8	Warehouse staff	623.63	2	12	0.0358486	536.551	0.107978	1616.11	0.117944	1765.28	0.0548112	820.366
					2.1.9	Biomedical Engineer	1579.18	1	12	0.0358486	679.338	0.107978	2046.19	0.117944	2235.06	0.0548112	1038.68
					2.1.10	Fleet Operation Assistant	549.07	1	12	0.0358486	236.201	0.107978	711.447	0.117944	777.115	0.0548112	361.142
						SUBTOTAL					15755.5		47456.3		51836.6		24089.6
					2.2	Healthcare Workers Cost (Salaries and Benefits)	Estimated time spent per patient	Hourly Rate	Staff Cost (Total Time Spent (in hours) × Hourly Rate of Staff)		Annual Cost 2021		Annual Cost 2022		Annual Cost 2023		Annual Cost 2024
					2.2.1	Medical Officer	7.5	5.15	0.64375		20629.6		90504.8		96865.1		39749
					2.2.2	Medical Assistant	2.5	2.65	0.110417		3538.41		15523.5		16614.4		6817.79
					2.2.3	Nurse/Midwife	2.5	2.13	0.08875		2844.08		12477.4		13354.2		5479.96
					2.2.4	Pharmacy Assistant	3	2.13	0.1065		3412.9		14972.8		16025.1		6575.95
					2.2.5	Lab Technologist	1	2.13	0.0355		1137.63		4990.94		5341.68		2191.98
					2.2.6	Support Staff	3	0.87	0.0435		1394		6115.67		6545.45		2685.95
					2.2.7	Data Entry Operator	2	1.27	0.0423333		1356.61		5951.64		6369.9		2613.91
					2.2.8	Cleaner	3	0.57	0.0285		913.311		4006.81		4288.39		1759.76
						SUBTOTAL			1.09925		35226.6		154544		165404		67874.3
					2.3	Volunteer Remuneration	Monthly Salary	Person	Months	Proportional morbidity (2021)	Costing (2021)	Proportional morbidity (2022)	Costing (2022)	Proportional morbidity (2023)	Costing (2023)	Proportional morbidity (2024)	Costing (2024)
					2.3.1	CHW and Facility-baesd CFW	116.667	420	12	0.0358486	21079	0.107978	63490.8	0.117944	69351.2	0.0548112	32229
						SUBTOTAL					21079		63490.8		69351.2		32229
					2.4	Drugs	Multiplying Factor (% of Pt.)	Per pt./Unit	Unit Cost 2021		Annual Cost 2021		Annual Cost 2022		Annual Cost 2023		Annual Cost 2024		DRUG COST 4-YEARS
					2.4.1	Permethrin 5% Ointment	0.85	2	0.307661		16760.8		73531.9		78699.4		32294.6		201287	0.793625
					2.4.2	Ivermectin tab	0.1	2	0.084872		543.962		2386.43		2554.14		1048.1		6532.63	0.0257566
					2.4.3	Flucloxacillin 500mg cap	0.05	20	0.042436		1359.9		5966.08		6385.34		2620.25		16331.6	0.0643915
					2.4.4	Flucloxacillin 250mg cap	0.02	20	0.021218		271.981		1193.22		1277.07		524.051		3266.32	0.0128783
					2.4.5	Flucloxacillin syp 125mg/5ml	0.03	1	0.434969		418.17		1834.57		1963.49		805.728		5021.96	0.0198004
					2.4.6	Cetrizine tab	0.64	5	0.0063654		652.754		2863.72		3064.97		1257.72		7839.16	0.0309079
					2.4.7	Cetrizine syp	0.36	1	0.074263		856.74		3758.63		4022.77		1650.76		10288.9	0.0405666
					2.4.8	Benzyl Benzoate 25% ointment	0.05	0.5	0.31827		254.982		1118.64		1197.25		491.297		3062.17	0.0120734
						SUBTOTAL					21119.3		92653.2		99164.4		40692.5		253629	1
					2.5	IPC supplies	Multiplying Factor (% of Pt.)	Per pt./Unit	Unit Cost 2021		Annual Cost 2021		Annual Cost 2022		Annual Cost 2023		Annual Cost 2024
					2.5.1	Examination gloves (pair)	1	1	0.03		961.38		4217.7		4514.1		1852.38
					2.5.2	Face masks	1	0.1	0.13		416.598		1827.67		1956.11		802.698
					2.5.3	Handrub (100ml)	1	0.02	0.95		608.874		2671.21		2858.93		1173.17
					2.5.4	Liquid soap (170ml)	1	0.01	0.8		256.368		1124.72		1203.76		493.968
					2.5.5	Gauze/Bandage	0.075	3	0.07		504.725		2214.29		2369.9		972.499
					2.5.6	Clean linens	0.075	1	2.5		6008.62		26360.6		28213.1		11577.4
					2.5.7	Disinfectant (Per litre)	1	0.01	0.21		67.2966		295.239		315.987		129.667
					2.5.8	Mob	1	0.002	2.1		134.593		590.478		631.974		259.333
						SUBTOTAL					8958.46		39301.9		42063.9		17261.1
					2.6	Laboratory consumables	Calculation	% of infected case	% of total case	Per unit cost	Annual Cost 2021		Annual Cost 2022		Annual Cost 2023		Annual Cost 2024
					2.6.1	Laboratory tests (CBC, URE, RFT)	Estimated 10% of the infected cases [which is ~6% of total case]	0.1	0.06	10	1922.76		8435.4		9028.2		3704.76
						SUBTOTAL					1922.76		8435.4		9028.2		3704.76
					2.8	Health Facility Operations and Maintinence	Monthly estimate (average)	LS	Months	Proportional morbidity (2021)	Annual Cost 2021	Proportional morbidity (2022)	Annual Cost 2022	Proportional morbidity (2023)	Annual Cost 2023	Proportional morbidity (2024)	Annual Cost 2024
					2.8.1	Operation and Maintenance (utilities, electricity, land lease, facility maintenance, transportation, fuel, etc.)	72000	1	12	0.0358486	30973.2	0.107978	93292.7	0.117944	101904	0.0548112	47356.9
						SUBTOTAL					30973.2		93292.7		101904		47356.9
					2.8	Capacity Building					Annual Cost 2021		Annual Cost 2022		Annual Cost 2023		Annual Cost 2024
					2.8.1	Capacity Building					2000		4120		4243.6		4370.91
						SUBTOTAL					2000		4120		4243.6		4370.91
					2.9	Risk Communication and Community Engagement					Annual Cost 2021		Annual Cost 2022		Annual Cost 2023		Annual Cost 2024
					2.9.1	Risk Communication and Community Engagement (Cultural Event, FGDs, Court-yard session, IEC materials)					2916.26		2938.94		5832.52		1035.11
						SUBTOTAL					2916.26		2938.94		5832.52		1035.11

## Sheet: SCENARIO 2 (IVERMECTIN)
				COST ANALYSIS (IVERMECTIN BASED - SCENERIO - 2)
					Annual Cost per Cost Category for Scabies Treatment (2021-2024)
				Year of programme				<5yrs	>5yrs	2021		2022		2023		2024
				Response Over		Month(s)	48			12		12		12		12
				Number of Consultation		Total patient(s)	4598249			893925		1302029		1275773		1126522
						Clinical Scabies	384852	138547	49876.8	32046		140590		150470		61746
						Infected Scabies (~6% of total scabies)	22320	8035.2	14284.8	2083		7348		10577		2312
						COST CATEGORIES	Type of cost	Costing approach	2021		2022		2023		2024
									USD	% of total	USD	% of total	USD	% of total	USD	% of total
						CAPITAL COSTS	Biomedical & Clinical equipment	Step down	4587.71	0.0223697	20126.9	0.0275774	21541.3	0.0272094	8839.56	0.0255351
							Health facility construction/renovation	Step down	16687.5	0.0813684	50263.6	0.06887	54903	0.0693494	25514.6	0.0737049
						SUBTOTAL		202464	21275.3	0.103738	70390.5	0.0964474	76444.3	0.0965588	34354.2	0.09924
						RECURRENT COSTS	Supervision	Step down	15755.5	0.0768239	47456.3	0.0650235	51836.6	0.0654761	24089.6	0.0695883
							Healthcare workers salaries and benefits	Step down	35226.6	0.171765	154544	0.211752	165404	0.208926	67874.3	0.196071
							Volunteer remuneration (CHWs and facility-based volunteers)	Step down	21079	0.102781	63490.8	0.0869937	69351.2	0.0875992	32229	0.0931009
							Drugs	Micro-costing	17651.6	0.086069	77439.7	0.106106	82881.8	0.10469	34010.9	0.0982483
							IPC supplies	Micro-costing	8958.46	0.0436814	39301.9	0.0538506	42063.9	0.053132	17261.1	0.0498627
							Laboratory consumables	Micro-costing	1922.76	0.00937538	8435.4	0.011558	9028.2	0.0114037	3704.76	0.0107021
							Health facility – operation and maintenance (including repair, rental, utilities, vehicle, fuel)	Step down	30973.2	0.151025	93292.7	0.127827	101904	0.128717	47356.9	0.136801
							Capacity building	Step down	2000	0.009752	4120	0.00564513	4243.6	0.0053602	4370.91	0.0126264
							Risk Communication and Community Engagement (events, sessions, IEC materials)	Step down	2916.26	0.0142197	2938.94	0.00402687	5832.52	0.0073672	1035.11	0.00299016
						SUBTOTAL		1.39198e+06	136483	0.665493	491019	0.672783	532546	0.672672	231932	0.669991
						SERVICE DELIVERY AND OPERATIONAL EXPENCES (Capital Costs+Recurrent Costs)			157759	0.769231	561410	0.769231	608990	0.769231	266287	0.769231
						COORDINATION (Programme staff, office costs and overhead cost)		Step down	47327.6	0.230769	168423	0.230769	182697	0.230769	79886	0.230769
						TOTAL ANNUAL COST		2.07278e+06	205086	1	729833	1	791687	1	346173	1
						COST PER CASE		5.38591	6.39974		5.19121		5.26143		5.6064
					1. CAPITAL COSTS
					1.1	Biomedical & Clinical Equipment	(Per 10000 patient)	Useful life	Discount rate	Proportional morbidity (2021)	Costing (2021)	Proportional morbidity (2022)	Costing (2022)	Proportional morbidity (2023)	Costing (2023)	Proportional morbidity (2024)	Costing (2024)
					1.1.1	Examination bed	100	3	0.03	0.0358486	113.292	0.107978	497.028	0.117944	531.957	0.0548112	218.291
					1.1.2	BP Machine	15	1	0.3	0.0358486	62.4897	0.107978	274.15	0.117944	293.416	0.0548112	120.405
					1.1.3	Pulse oxymeter	20.83	1	0.3	0.0358486	86.7774	0.107978	380.704	0.117944	407.458	0.0548112	167.202
					1.1.4	Otoscope	100	1	0.3	0.0358486	416.598	0.107978	1827.67	0.117944	1956.11	0.0548112	802.698
					1.1.5	Buckets/basins for washing	4.17	1	0.3	0.0358486	17.3721	0.107978	76.2138	0.117944	81.5698	0.0548112	33.4725
					1.1.6	Scissors and forceps	2.5	1	0.3	0.0358486	10.4149	0.107978	45.6917	0.117944	48.9027	0.0548112	20.0674
					1.1.7	Thermometer	1.38	0.5	0.3	0.0358486	10.7913	0.107978	47.3429	0.117944	50.6699	0.0548112	20.7926
					1.1.8	Basic lighting (torch or lamp)	1.67	0.5	0.3	0.0358486	13.059	0.107978	57.2917	0.117944	61.3179	0.0548112	25.1621
					1.1.9	Weighing scale (for dosing medication)	45.83	1	0.3	0.0358486	190.927	0.107978	837.621	0.117944	896.485	0.0548112	367.876
					1.1.10	Chairs and tables for waiting/consultation	125	3	0.3	0.0358486	220.567	0.107978	967.657	0.117944	1035.66	0.0548112	424.987
					1.1.11	Storage shelves/cupboards for medicines and supplies	140.63	3	0.3	0.0358486	248.147	0.107978	1088.65	0.117944	1165.16	0.0548112	478.128
					1.1.12	Cleaning supplies (mops)	20.83	0.5	0.3	0.0358486	162.886	0.107978	714.603	0.117944	764.822	0.0548112	313.848
						Lab Equipment
					1.1.13	Centrifuge	416.667	5	0.3	0.0358486	548.229	0.107978	2405.15	0.117944	2574.18	0.0548112	1056.32
					1.1.14	Refrigerator (for sample storage)	250	5	0.3	0.0358486	328.937	0.107978	1443.09	0.117944	1544.51	0.0548112	633.794
					1.1.15	Water bath or incubator	166.667	5	0.3	0.0358486	219.292	0.107978	962.061	0.117944	1029.67	0.0548112	422.529
					1.1.16	Spectrophotometer (for biochemical assays)	1250	5	0.3	0.0358486	1644.69	0.107978	7215.46	0.117944	7722.53	0.0548112	3168.97
					1.1.17	Reagent bottles and droppers	8.33333	0.5	0.3	0.0358486	65.1649	0.107978	285.887	0.117944	305.978	0.0548112	125.559
					1.1.18	Timer/stopwatch	2.5	0.5	0.3	0.0358486	19.5495	0.107978	85.7661	0.117944	91.7933	0.0548112	37.6678
					1.1.19	Waste disposal containers (biohazard and sharps)	10	0.5	0.3	0.0358486	78.1979	0.107978	343.064	0.117944	367.173	0.0548112	150.671
					1.1.20	Clean glassware (beakers, flasks, pipettes)	16.6667	0.5	0.3	0.0358486	130.33	0.107978	571.774	0.117944	611.955	0.0548112	251.118
					0	SUBTOTAL					4587.71		20126.9		21541.3		8839.56
					1.2	Health facility construction/renovation (Building Lifespan cost)	Annualized cost per unit	# of facility			Annual Cost 2021		Annual Cost 2022		Annual Cost 2023		Annual Cost 2024
					1.2.1	Primary Healthcare Center
					1.2.1.1	Initial Construction Cost	250000
					1.2.1.2	Annual Maintinence Cost	12500
					1.2.1.3	Life Span	15
					1.2.1.4	Total Mainitinence Cost over 10 years	187500
					1.2.1.5	Total Cost of the PHC after 10 years [Initial Construction Cost+Total Maintinence]	437500
					0	Response Period Cost/per PHC/per year [Total Cost/Life Span]	29166.7	7		0.0358486	7319.1	0.107978	22045.4	0.117944	24080.3	0.0548112	11190.6
					1.2.2	Health Post	0
					1.2.2.1	Initial Construction Cost	80000
					1.2.2.2	Annual Maintinence Cost	4000
					1.2.2.3	Life Span	15
					1.2.2.4	Total Mainitinence Cost over 10 years	60000
					1.2.2.5	Total Cost of the PHC after 10 years [Initial Construction Cost+Total Maintinence]	140000
					0	Response Period Cost/per PHC/per year [Total Cost/Life Span]	9333.33	28		0.0358486	9368.45	0.107978	28218.2	0.117944	30822.7	0.0548112	14324
					0	SUBTOTAL					16687.5		50263.6		54903		25514.6
					2. RECURRENT COST
					2.1	Supervision Cost	Monthly Salary	Person	Months	Proportional morbidity (2021)	Annual Cost 2021	Proportional morbidity (2022)	Annual Cost 2022	Proportional morbidity (2023)	Annual Cost 2023	Proportional morbidity (2024)	Annual Cost 2024
					2.1.1	National Officer (Medical)	2441.47	2	12	0.0358486	2100.56	0.107978	6326.98	0.117944	6910.97	0.0548112	3211.68
					2.1.2	Facility-in charge	1331.2	7	12	0.0358486	4008.62	0.107978	12074.1	0.117944	13188.6	0.0548112	6129.03
					2.1.3	Clinical Supervisor	1660.53	6	12	0.0358486	4286	0.107978	12909.6	0.117944	14101.2	0.0548112	6553.12
					2.1.4	CHW supervisor	302.29	10	12	0.0358486	1300.4	0.107978	3916.87	0.117944	4278.4	0.0548112	1988.26
					2.1.5	Medical Assistant (Surveillance)	551.09	1	12	0.0358486	237.07	0.107978	714.065	0.117944	779.974	0.0548112	362.471
					2.1.6	Floor Supervisor	440	7	12	0.0358486	1324.97	0.107978	3990.85	0.117944	4359.22	0.0548112	2025.82
					2.1.7	Counsellor (MHPSS)	810.36	3	12	0.0358486	1045.81	0.107978	3150.03	0.117944	3440.78	0.0548112	1599
					2.1.8	Warehouse staff	623.63	2	12	0.0358486	536.551	0.107978	1616.11	0.117944	1765.28	0.0548112	820.366
					2.1.9	Biomedical Engineer	1579.18	1	12	0.0358486	679.338	0.107978	2046.19	0.117944	2235.06	0.0548112	1038.68
					2.1.10	Fleet Operation Assistant	549.07	1	12	0.0358486	236.201	0.107978	711.447	0.117944	777.115	0.0548112	361.142
						SUBTOTAL					15755.5		47456.3		51836.6		24089.6
					2.2	Healthcare Workers Cost (Salaries and Benefits)	Estimated time spent per patient	Hourly Rate	Staff Cost (Total Time Spent (in hours) × Hourly Rate of Staff)		Annual Cost 2021		Annual Cost 2022		Annual Cost 2023		Annual Cost 2024
					2.2.1	Medical Officer	7.5	5.15	0.64375		20629.6		90504.8		96865.1		39749
					2.2.2	Medical Assistant	2.5	2.65	0.110417		3538.41		15523.5		16614.4		6817.79
					2.2.3	Nurse/Midwife	2.5	2.13	0.08875		2844.08		12477.4		13354.2		5479.96
					2.2.4	Pharmacy Assistant	3	2.13	0.1065		3412.9		14972.8		16025.1		6575.95
					2.2.5	Lab Technologist	1	2.13	0.0355		1137.63		4990.94		5341.68		2191.98
					2.2.6	Support Staff	3	0.87	0.0435		1394		6115.67		6545.45		2685.95
					2.2.7	Data Entry Operator	2	1.27	0.0423333		1356.61		5951.64		6369.9		2613.91
					2.2.8	Cleaner	3	0.57	0.0285		913.311		4006.81		4288.39		1759.76
						SUBTOTAL			1.09925		35226.6		154544		165404		67874.3
					2.3	Volunteer Remuneration	Monthly Salary	Person	Months	Proportional morbidity (2021)	Costing (2021)	Proportional morbidity (2022)	Costing (2022)	Proportional morbidity (2023)	Costing (2023)	Proportional morbidity (2024)	Costing (2024)
					2.3.1	CHW and Facility-baesd CFW	116.667	420	12	0.0358486	21079	0.107978	63490.8	0.117944	69351.2	0.0548112	32229
						SUBTOTAL					21079		63490.8		69351.2		32229
					2.4	Drugs	Multiplying Factor (% of Pt.)	Per pt./Unit	Unit Cost 2021		Annual Cost 2021		Annual Cost 2022		Annual Cost 2023		Annual Cost 2024
					2.4.1	Permethrin 5% Ointment	0.15	2	0.307661		2957.79		12976.2		13888.1		5699.05
					2.4.2	Ivermectin tab	0.8	5	0.084872		10879.2		47728.6		51082.8		20962
					2.4.3	Flucloxacillin 500mg cap	0.05	20	0.042436		1359.9		5966.08		6385.34		2620.25
					2.4.4	Flucloxacillin 250mg cap	0.02	20	0.021218		271.981		1193.22		1277.07		524.051
					2.4.5	Flucloxacillin syp 125mg/5ml	0.03	1	0.434969		418.17		1834.57		1963.49		805.728
					2.4.6	Cetrizine tab	0.64	5	0.0063654		652.754		2863.72		3064.97		1257.72
					2.4.7	Cetrizine syp	0.36	1	0.074263		856.74		3758.63		4022.77		1650.76
					2.4.8	Benzyl Benzoate 25% ointment	0.05	0.5	0.31827		254.982		1118.64		1197.25		491.297
						SUBTOTAL					17651.6		77439.7		82881.8		34010.9
					2.5	IPC supplies	Multiplying Factor (% of Pt.)	Per pt./Unit	Unit Cost 2021		Annual Cost 2021		Annual Cost 2022		Annual Cost 2023		Annual Cost 2024
					2.5.1	Examination gloves (pair)	1	1	0.03		961.38		4217.7		4514.1		1852.38
					2.5.2	Face masks	1	0.1	0.13		416.598		1827.67		1956.11		802.698
					2.5.3	Handrub (100ml)	1	0.02	0.95		608.874		2671.21		2858.93		1173.17
					2.5.4	Liquid soap (170ml)	1	0.01	0.8		256.368		1124.72		1203.76		493.968
					2.5.5	Gauze/Bandage	0.075	3	0.07		504.725		2214.29		2369.9		972.499
					2.5.6	Clean linens	0.075	1	2.5		6008.62		26360.6		28213.1		11577.4
					2.5.7	Disinfectant (Per litre)	1	0.01	0.21		67.2966		295.239		315.987		129.667
					2.5.8	Mob	1	0.002	2.1		134.593		590.478		631.974		259.333
						SUBTOTAL					8958.46		39301.9		42063.9		17261.1
					2.6	Laboratory consumables	Calculation	% of infected case	% of total case	Per unit cost	Annual Cost 2021		Annual Cost 2022		Annual Cost 2023		Annual Cost 2024
					2.6.1	Laboratory tests (CBC, URE, RFT)	Estimated 10% of the infected cases [which is ~6% of total case]	0.1	0.06	10	1922.76	0	8435.4	0	9028.2	0	3704.76
						SUBTOTAL					1922.76		8435.4		9028.2		3704.76
					2.8	Health Facility Operations and Maintinence	Monthly estimate (average)	LS	Months	Proportional morbidity (2021)	Annual Cost 2021	Proportional morbidity (2022)	Annual Cost 2022	Proportional morbidity (2023)	Annual Cost 2023	Proportional morbidity (2024)	Annual Cost 2024
					2.8.1	Operation and Maintenance (utilities, electricity, land lease, facility maintenance, transportation, fuel, etc.)	72000	1	12	0.0358486	30973.2	0.107978	93292.7	0.117944	101904	0.0548112	47356.9
						SUBTOTAL					30973.2		93292.7		101904		47356.9
					2.8	Capacity Building					Annual Cost 2021		Annual Cost 2022		Annual Cost 2023		Annual Cost 2024
					2.8.1	Capacity Building					2000		4120		4243.6		4370.91
						SUBTOTAL					2000	0	4120		4243.6		4370.91
					2.9	Risk Communication and Community Engagement					Annual Cost 2021	0	Annual Cost 2022		Annual Cost 2023		Annual Cost 2024
					2.9.1	Risk Communication and Community Engagement (Cultural Event, FGDs, Court-yard session, IEC materials)					2916.26		2938.94		5832.52		1035.11
						SUBTOTAL					2916.26	0	2938.94		5832.52	0	1035.11

## Sheet: SCENARIO 3 (EQUAL)
				COST ANALYSIS (IVERMECTIN & PERMETHRIN EQUAL - SCENERIO - 3)
					Annual Cost per Cost Category for Scabies Treatment (2021-2024)
				Year of programme				<5yrs	>5yrs	2021		2022		2023		2024
				Response Over		Month(s)	48			12		12		12		12
				Number of Consultation		Total patient(s)	4598249			893925		1302029		1275773		1126522
						Clinical Scabies	384852	138547	49876.8	32046		140590		150470		61746
						Infected Scabies (~6% of total scabies)	22320	8035.2	14284.8	2083		7348		10577		2312
						COST CATEGORIES	Type of cost	Costing approach	2021		2022		2023		2024
									USD	% of total	USD	% of total	USD	% of total	USD	% of total
						CAPITAL COSTS	Biomedical & Clinical equipment	Step down	4587.71	0.0220912	20126.9	0.0271553	21541.3	0.0267984	8839.56	0.0249101
							Health facility construction/renovation	Step down	16687.5	0.0803554	50263.6	0.067816	54903	0.068302	25514.6	0.0719007
						SUBTOTAL		202464	21275.3	0.102447	70390.5	0.0949714	76444.3	0.0951004	34354.2	0.0968108
						RECURRENT COSTS	Supervision	Step down	15755.5	0.0758674	47456.3	0.0640284	51836.6	0.0644873	24089.6	0.067885
							Healthcare workers salaries and benefits	Step down	35226.6	0.169626	154544	0.208511	165404	0.205771	67874.3	0.191271
							Volunteer remuneration (CHWs and facility-based volunteers)	Step down	21079	0.101502	63490.8	0.0856623	69351.2	0.0862762	32229	0.090822
							Drugs	Micro-costing	19640.4	0.0945743	86165.1	0.116255	92220.3	0.114727	40692.5	0.114672
							IPC supplies	Micro-costing	8958.46	0.0431376	39301.9	0.0530265	42063.9	0.0523295	17261.1	0.0486422
							Laboratory consumables	Micro-costing	1922.76	0.00925865	8435.4	0.0113811	9028.2	0.0112315	3704.76	0.0104401
							Health facility – operation and maintenance (including repair, rental, utilities, vehicle, fuel)	Step down	30973.2	0.149145	93292.7	0.125871	101904	0.126773	47356.9	0.133453
							Capacity building	Step down	2000	0.00963058	4120	0.00555874	4243.6	0.00527924	4370.91	0.0123173
							Risk Communication and Community Engagement (events, sessions, IEC materials)	Step down	2916.26	0.0140426	2938.94	0.00396524	5832.52	0.00725593	1035.11	0.00291696
						SUBTOTAL		1.41872e+06	138472	0.666784	499745	0.674259	541884	0.67413	238614	0.67242
						SERVICE DELIVERY AND OPERATIONAL EXPENCES (Capital Costs+Recurrent Costs)			159747	0.769231	570135	0.769231	618329	0.769231	272968	0.769231
						COORDINATION (Programme staff, office costs and overhead cost)		Step down	47924.2	0.230769	171041	0.230769	185499	0.230769	81890.5	0.230769
						TOTAL ANNUAL COST		2.10753e+06	207672	1	741176	1	803827	1	354859	1
						COST PER CASE		5.47622	6.48043		5.2719		5.34211		5.74707
					1. CAPITAL COSTS
					1.1	Biomedical & Clinical Equipment	(Per 10000 patient)	Useful life	Discount rate	Proportional morbidity (2021)	Costing (2021)	Proportional morbidity (2022)	Costing (2022)	Proportional morbidity (2023)	Costing (2023)	Proportional morbidity (2024)	Costing (2024)
					1.1.1	Examination bed	100	3	0.03	0.0358486	113.292	0.107978	497.028	0.117944	531.957	0.0548112	218.291
					1.1.2	BP Machine	15	1	0.3	0.0358486	62.4897	0.107978	274.15	0.117944	293.416	0.0548112	120.405
					1.1.3	Pulse oxymeter	20.83	1	0.3	0.0358486	86.7774	0.107978	380.704	0.117944	407.458	0.0548112	167.202
					1.1.4	Otoscope	100	1	0.3	0.0358486	416.598	0.107978	1827.67	0.117944	1956.11	0.0548112	802.698
					1.1.5	Buckets/basins for washing	4.17	1	0.3	0.0358486	17.3721	0.107978	76.2138	0.117944	81.5698	0.0548112	33.4725
					1.1.6	Scissors and forceps	2.5	1	0.3	0.0358486	10.4149	0.107978	45.6917	0.117944	48.9027	0.0548112	20.0674
					1.1.7	Thermometer	1.38	0.5	0.3	0.0358486	10.7913	0.107978	47.3429	0.117944	50.6699	0.0548112	20.7926
					1.1.8	Basic lighting (torch or lamp)	1.67	0.5	0.3	0.0358486	13.059	0.107978	57.2917	0.117944	61.3179	0.0548112	25.1621
					1.1.9	Weighing scale (for dosing medication)	45.83	1	0.3	0.0358486	190.927	0.107978	837.621	0.117944	896.485	0.0548112	367.876
					1.1.10	Chairs and tables for waiting/consultation	125	3	0.3	0.0358486	220.567	0.107978	967.657	0.117944	1035.66	0.0548112	424.987
					1.1.11	Storage shelves/cupboards for medicines and supplies	140.63	3	0.3	0.0358486	248.147	0.107978	1088.65	0.117944	1165.16	0.0548112	478.128
					1.1.12	Cleaning supplies (mops)	20.83	0.5	0.3	0.0358486	162.886	0.107978	714.603	0.117944	764.822	0.0548112	313.848
					0	Lab Equipment	0	0	0	0	0	0	0	0	0	0	0
					1.1.13	Centrifuge	416.667	5	0.3	0.0358486	548.229	0.107978	2405.15	0.117944	2574.18	0.0548112	1056.32
					1.1.14	Refrigerator (for sample storage)	250	5	0.3	0.0358486	328.937	0.107978	1443.09	0.117944	1544.51	0.0548112	633.794
					1.1.15	Water bath or incubator	166.667	5	0.3	0.0358486	219.292	0.107978	962.061	0.117944	1029.67	0.0548112	422.529
					1.1.16	Spectrophotometer (for biochemical assays)	1250	5	0.3	0.0358486	1644.69	0.107978	7215.46	0.117944	7722.53	0.0548112	3168.97
					1.1.17	Reagent bottles and droppers	8.33333	0.5	0.3	0.0358486	65.1649	0.107978	285.887	0.117944	305.978	0.0548112	125.559
					1.1.18	Timer/stopwatch	2.5	0.5	0.3	0.0358486	19.5495	0.107978	85.7661	0.117944	91.7933	0.0548112	37.6678
					1.1.19	Waste disposal containers (biohazard and sharps)	10	0.5	0.3	0.0358486	78.1979	0.107978	343.064	0.117944	367.173	0.0548112	150.671
					1.1.20	Clean glassware (beakers, flasks, pipettes)	16.6667	0.5	0.3	0.0358486	130.33	0.107978	571.774	0.117944	611.955	0.0548112	251.118
					0	SUBTOTAL					4587.71		20126.9		21541.3		8839.56
					1.2	Health facility construction/renovation (Building Lifespan cost)	Annualized cost per unit	# of facility			Annual Cost 2021		Annual Cost 2022		Annual Cost 2023		Annual Cost 2024
					1.2.1	Primary Healthcare Center
					1.2.1.1	Initial Construction Cost	250000
					1.2.1.2	Annual Maintinence Cost	12500
					1.2.1.3	Life Span	15
					1.2.1.4	Total Mainitinence Cost over 10 years	187500
					1.2.1.5	Total Cost of the PHC after 10 years [Initial Construction Cost+Total Maintinence]	437500
					0	Response Period Cost/per PHC/per year [Total Cost/Life Span]	29166.7	7		0.0358486	7319.1	0.107978	22045.4	0.117944	24080.3	0.0548112	11190.6
					1.2.2	Health Post
					1.2.2.1	Initial Construction Cost	80000
					1.2.2.2	Annual Maintinence Cost	4000
					1.2.2.3	Life Span	15
					1.2.2.4	Total Mainitinence Cost over 10 years	60000
					1.2.2.5	Total Cost of the PHC after 10 years [Initial Construction Cost+Total Maintinence]	140000
					0	Response Period Cost/per PHC/per year [Total Cost/Life Span]	9333.33	28		0.0358486	9368.45	0.107978	28218.2	0.117944	30822.7	0.0548112	14324
					0	SUBTOTAL					16687.5		50263.6		54903		25514.6
					2. RECURRENT COST
					2.1	Supervision Cost	Monthly Salary	Person	Months	Proportional morbidity (2021)	Annual Cost 2021	Proportional morbidity (2022)	Annual Cost 2022	Proportional morbidity (2023)	Annual Cost 2023	Proportional morbidity (2024)	Annual Cost 2024
					2.1.1	National Officer (Medical)	2441.47	2	12	0.0358486	2100.56	0.107978	6326.98	0.117944	6910.97	0.0548112	3211.68
					2.1.2	Facility-in charge	1331.2	7	12	0.0358486	4008.62	0.107978	12074.1	0.117944	13188.6	0.0548112	6129.03
					2.1.3	Clinical Supervisor	1660.53	6	12	0.0358486	4286	0.107978	12909.6	0.117944	14101.2	0.0548112	6553.12
					2.1.4	CHW supervisor	302.29	10	12	0.0358486	1300.4	0.107978	3916.87	0.117944	4278.4	0.0548112	1988.26
					2.1.5	Medical Assistant (Surveillance)	551.09	1	12	0.0358486	237.07	0.107978	714.065	0.117944	779.974	0.0548112	362.471
					2.1.6	Floor Supervisor	440	7	12	0.0358486	1324.97	0.107978	3990.85	0.117944	4359.22	0.0548112	2025.82
					2.1.7	Counsellor (MHPSS)	810.36	3	12	0.0358486	1045.81	0.107978	3150.03	0.117944	3440.78	0.0548112	1599
					2.1.8	Warehouse staff	623.63	2	12	0.0358486	536.551	0.107978	1616.11	0.117944	1765.28	0.0548112	820.366
					2.1.9	Biomedical Engineer	1579.18	1	12	0.0358486	679.338	0.107978	2046.19	0.117944	2235.06	0.0548112	1038.68
					2.1.10	Fleet Operation Assistant	549.07	1	12	0.0358486	236.201	0.107978	711.447	0.117944	777.115	0.0548112	361.142
					0	SUBTOTAL					15755.5		47456.3		51836.6		24089.6
					2.2	Healthcare Workers Cost (Salaries and Benefits)	Estimated time spent per patient	Hourly Rate	Staff Cost (Total Time Spent (in hours) × Hourly Rate of Staff)		Annual Cost 2021		Annual Cost 2022		Annual Cost 2023		Annual Cost 2024
					2.2.1	Medical Officer	7.5	5.15	0.64375	0	20629.6		90504.8		96865.1		39749
					2.2.2	Medical Assistant	2.5	2.65	0.110417	0	3538.41		15523.5		16614.4		6817.79
					2.2.3	Nurse/Midwife	2.5	2.13	0.08875	0	2844.08		12477.4		13354.2		5479.96
					2.2.4	Pharmacy Assistant	3	2.13	0.1065	0	3412.9		14972.8		16025.1		6575.95
					2.2.5	Lab Technologist	1	2.13	0.0355	0	1137.63		4990.94		5341.68		2191.98
					2.2.6	Support Staff	3	0.87	0.0435	0	1394		6115.67		6545.45		2685.95
					2.2.7	Data Entry Operator	2	1.27	0.0423333	0	1356.61		5951.64		6369.9		2613.91
					2.2.8	Cleaner	3	0.57	0.0285	0	913.311		4006.81		4288.39		1759.76
					0	SUBTOTAL			1.09925	0	35226.6		154544		165404		67874.3
					2.3	Volunteer Remuneration	Monthly Salary	Person	Months	Proportional morbidity (2021)	Costing (2021)	Proportional morbidity (2022)	Costing (2022)	Proportional morbidity (2023)	Costing (2023)	Proportional morbidity (2024)	Costing (2024)
					2.3.1	CHW and Facility-baesd CFW	116.667	420	12	0.0358486	21079	0.107978	63490.8	0.117944	69351.2	0.0548112	32229
					0	SUBTOTAL					21079		63490.8		69351.2		32229
					2.4	Drugs	Multiplying Factor (% of Pt.)	Per pt./Unit	Unit Cost 2021		Annual Cost 2021				Annual Cost 2023		Annual Cost 2024
					2.4.1	Permethrin 5% Ointment	0.475	2	0.307661		9366.34		41091.4		43979.1		18047
					2.4.2	Ivermectin tab	0.475	5	0.084872		6459.54		28338.9		30330.4		12446.2
					2.4.3	Flucloxacillin 500mg cap	0.05	20	0.042436		1359.9		5966.08		6385.34		2620.25
					2.4.4	Flucloxacillin 250mg cap	0.02	20	0.021218		271.981		1193.22		1277.07		524.051
					2.4.5	Flucloxacillin syp 125mg/5ml	0.03	1	0.434969		418.17		1834.57		1963.49		805.728
					2.4.6	Cetrizine tab	0.64	5	0.0063654		652.754		2863.72		3064.97		1257.72
					2.4.7	Cetrizine syp	0.36	1	0.074263		856.74		3758.63		4022.77		1650.76
					2.4.8	Benzyl Benzoate 25% ointment	0.05	0.5	0.31827		254.982		1118.64		1197.25		491.297
					0	SUBTOTAL					19640.4		86165.1		92220.3		40692.5
					2.5	IPC supplies	Multiplying Factor (% of Pt.)	Per pt./Unit	Unit Cost 2021		Annual Cost 2021		Annual Cost 2022		Annual Cost 2023		Annual Cost 2024
					2.5.1	Examination gloves (pair)	1	1	0.03	0	961.38	0	4217.7		4514.1		1852.38
					2.5.2	Face masks	1	0.1	0.13	0	416.598	0	1827.67		1956.11		802.698
					2.5.3	Handrub (100ml)	1	0.02	0.95	0	608.874	0	2671.21		2858.93		1173.17
					2.5.4	Liquid soap (170ml)	1	0.01	0.8	0	256.368	0	1124.72		1203.76		493.968
					2.5.5	Gauze/Bandage	0.075	3	0.07	0	504.725	0	2214.29		2369.9		972.499
					2.5.6	Clean linens	0.075	1	2.5	0	6008.62	0	26360.6		28213.1		11577.4
					2.5.7	Disinfectant (Per litre)	1	0.01	0.21	0	67.2966	0	295.239		315.987		129.667
					2.5.8	Mob	1	0.002	2.1	0	134.593	0	590.478		631.974		259.333
					0	SUBTOTAL					8958.46		39301.9		42063.9		17261.1
					2.6	Laboratory consumables	Calculation	% of infected case	% of total case	Per unit cost	Annual Cost 2021		Annual Cost 2022		Annual Cost 2023		Annual Cost 2024
					2.6.1	Laboratory tests (CBC, URE, RFT)	Estimated 10% of the infected cases [which is ~6% of total case]	0.1	0.06	10	1922.76	0	8435.4	0	9028.2	0	3704.76
					0	SUBTOTAL					1922.76		8435.4		9028.2		3704.76
					2.8	Health Facility Operations and Maintinence	Monthly estimate (average)	LS	Months	Proportional morbidity (2021)	Annual Cost 2021	Proportional morbidity (2022)	Annual Cost 2022	Proportional morbidity (2023)	Annual Cost 2023	Proportional morbidity (2024)	Annual Cost 2024
					2.8.1	Operation and Maintenance (utilities, electricity, land lease, facility maintenance, transportation, fuel, etc.)	72000	1	12	0.0358486	30973.2	0.107978	93292.7	0.117944	101904	0.0548112	47356.9
					0	SUBTOTAL					30973.2		93292.7		101904		47356.9
					2.8	Capacity Building					Annual Cost 2021		Annual Cost 2022		Annual Cost 2023		Annual Cost 2024
					2.8.1	Capacity Building					2000		4120		4243.6		4370.91
					0	SUBTOTAL					2000		4120		4243.6		4370.91
					2.9	Risk Communication and Community Engagement					Annual Cost 2021		Annual Cost 2022		Annual Cost 2023		Annual Cost 2024
					2.9.1	Risk Communication and Community Engagement (Cultural Event, FGDs, Court-yard session, IEC materials)					2916.26		2938.94		5832.52		1035.11
					0	SUBTOTAL					2916.26		2938.94		5832.52		1035.11

## Sheet: Cost Summary
	2021		2022		2023		2024	Overall Response
SCENERIO 1 DRUG	21119.3		92653.2		99164.4		40692.5	253629
SCENERIO 1 TOTAL COST	209594		749610		812854		354859	2.12692e+06
SCENERIO 2 DRUG	17651.6		77439.7		82881.8		34010.9	211984
SCENERIO 2 TOTAL COST	205086		729833		791687		346173	2.07278e+06
SCENERIO 3 DRUG	19640.4		86165.1		92220.3		40692.5	238718
SCENERIO 3 TOTAL COST	207672		741176		803827		354859	2.10753e+06
SCENERIO ANALYSIS
	SCENERIO-1	Ratio	SCENERIO-2	Ratio	SCENERIO-3	Ratio
DRUG COST	253629	1	211984	0.835802	238718	0.941209
NON-DRUG COST	1.87329e+06	1	1.86079e+06	0.993331	1.86881e+06	0.997612
TOTAL COST	2.12692e+06	1	2.07278e+06	0.974546	2.10753e+06	0.990886
